# Supplementary material for: A Novel Deinococcus Antioxidant Peptide Mitigates Oxidative Stress in Irradiated CHO-K1 Cells
Source: Microorganisms. 2024 Oct 26;12(11):2161. doi: 10.3390/microorganisms12112161 (PMC11596967; doi:10.3390/microorganisms12112161)
Supplement: Supplementary file 1 [file microorganisms-12-02161-s001.zip]

Archive with 2 entries (2 files):
- Supplementary Figure.pdf
- Supplmentary Table.xlsx
