# Supplementary material for: A Novel Deinococcus Antioxidant Peptide Mitigates Oxidative Stress in Irradiated CHO-K1 Cells
Source: Microorganisms. 2024 Oct 26;12(11):2161. doi: 10.3390/microorganisms12112161 (PMC11596967; doi:10.3390/microorganisms12112161)
Supplement: Supplementary file 1 [file microorganisms-12-02161-s001.zip › Supplmentary Table.xlsx]

## Sheet: Table S1
Table S1. Antioxidant peptides consisting of 9 to 11 amino acids cataloged in the antioxidant database (AODB)
AODB ID	Sequence	Amino acid (Three letter code)	Source	Length
AOPE1151	AAAPVAVAK	Ala-Ala-Ala-Pro-Val-Ala-Val-Ala-Lys	Tenebrio Molitor	9
AOPE1035	ACGNLPRMC	Ala-Cys-Gly-Asn-Leu-Pro-Arg-Met-Cys	Basil (Ocimum Basilicum)	9
AOPE0445	AGWNIPIGT	Ala-Gly-Trp-Asn-Ile-Pro-Ile-Gly-Thr	Egg White Protein	9
AOPE1155	AIGVGAIER	Ala-Ile-Gly-Val-Gly-Ala-Ile-Glu-Arg	Schistocerca Gregaria	9
AOPE1020	APGAPGPVG	Ala-Pro-Gly-Ala-Pro-Gly-Pro-Val-Gly	Poultry, Chicken	9
AOPE1069	CTKKHKPNC	Cys-Thr-Lys-Lys-His-Lys-Pro-Asn-Cys	Larvae And Pupae Of Asian Weaver Ant, Oecophylla Smaragdina, Fabricius	9
AOPE1045	DTGSDKKQL	Asp-Thr-Gly-Ser-Asp-Lys-Lys-Gln-Leu	Small Red Scorpionfish (Scorpaena Notata)	9
AOPE0591	DVFRELRVQ	Asp-Val-Phe-Arg-Glu-Leu-Arg-Val-Gln	Goose Egg White Protein	9
AOPE1076	EAGPSIVHR	Glu-Ala-Gly-Pro-Ser-Ile-Val-His-Arg	Scomberomorus Niphonius	9
AOPE1439	EDEQKFWGK	Glu-Asp-Glu-Gln-Lys-Phe-Trp-Gly-Lys	Porcine Plasma	9
AOPE1360	EEKNPKATE	Glu-Glu-Lys-Asn-Pro-Lys-Ala-Thr-Glu	Histone Acetyltransferas	9
AOPE1104	EFFDVSNEQ	Glu-Phe-Phe-Asp-Val-Ser-Asn-Glu-Gln	Thai Brown Rice (Khao Dawk Mali 105) Glutelin	9
AOPE0325	FDSGPAGVL	Phe-Asp-Ser-Gly-Pro-Ala-Gly-Val-Leu	Jumbo Squid (Dosidicus Gigas) Skin Gelatin	9
AOPE1332	FPKYPVEPF	Phe-Pro-Lys-Tyr-Pro-Val-Glu-Pro-Phe	Beta-Casein	9
AOPE0579	FVSACSVAG	Phe-Val-Ser-Ala-Cys-Ser-Val-Ala-Gly	Skipjack (Katsuwana Pelamis) Roe	9
AOPE1027	GASRHWYFL	Gly-Ala-Ser-Arg-His-Trp-Tyr-Phe-Leu	Synthesis Peptide	9
AOPE1012	GDRFQDQHQ	Gly-Asp-Arg-Phe-Gln-Asp-Gln-His-Gln	Amaranthus Mantegazzianus Proteins	9
AOPE1081	GEPGPPGAP	Gly-Glu-Pro-Gly-Pro-Pro-Gly-Ala-Pro	Bovine Skin	9
AOPE1083	GPPGPPGPP	Gly-Pro-Pro-Gly-Pro-Pro-Gly-Pro-Pro	Bovine Skin	9
AOPE1369	HPERPIPEH	His-Pro-Glu-Arg-Pro-Ile-Pro-Glu-His	Blast:La Protein Homolog	9
AOPE1013	HVIKPPSRA	His-Val-Ile-Lys-Pro-Pro-Ser-Arg-Ala	Amaranthus Mantegazzianus Proteins	9
AOPE0384	IIENGEKWS	Ile-Ile-Glu-Asn-Gly-Glu-Lys-Trp-Ser	Rice Bran Protein	9
AOPE0510	IVGGFPHYL	Ile-Val-Gly-Gly-Phe-Pro-His-Tyr-Leu	Sand Eel, Hypoptychus Dybowskii	9
AOPE1453	KALNEINQF	Lys-Ala-Leu-Asn-Glu-Ile-Asn-Gln-Phe	Yak Milk	9
AOPE1416	KGPPGEIGR	Lys-Gly-Pro-Pro-Gly-Glu-Ile-Gly-Arg	Red Tilapia (Oreochromis Sp.) Scale Protein	9
AOPE0581	LADGVAAPA	Leu-Ala-Asp-Gly-Val-Ala-Ala-Pro-Ala	Skipjack (Katsuwana Pelamis) Roe	9
AOPE0561	LARNATPPR	Leu-Ala-Arg-Asn-Ala-Thr-Pro-Pro-Arg	Parkia Speciosa Seed	9
AOPE0321	LGLNGDDVN	Leu-Gly-Leu-Asn-Gly-Asp-Asp-Val-Asn	Conger Eel (Conger Myriaster) Muscle Protein	9
AOPE0586	LGNTDYAVH	Leu-Gly-Asn-Thr-Asp-Tyr-Ala-Val-His	Ginkgo Biloba Seed Protein	9
AOPE1257	LLFAMTKPK	Leu-Leu-Phe-Ala-Met-Thr-Lys-Pro-Lys	Eggshell Membrane	9
AOPE0562	LLRSVGVPL	Leu-Leu-Arg-Ser-Val-Gly-Val-Pro-Leu	Parkia Speciosa Seed	9
AOPE0440	LPTSEAAKY	Leu-Pro-Thr-Ser-Glu-Ala-Ala-Lys-Tyr	Tuna Fish (Thunnus Tonggol)	9
AOPE0062	LQPGQGQQG	Leu-Gln-Pro-Gly-Gln-Gly-Gln-Gln-Gly	Wheat Gluten	9
OPE0009	LVNPHDHQN	Leu-Val-Asn-Pro-His-Asp-His-Gln-Asn	Soybean Protein	9
AOPE1175	MNDRVNQGE	Met-Asn-Asp-Arg-Val-Asn-Gln-Gly-Glu	Sesame (Sesamum Indicum L.) Protein	9
AOPE1467	NLNQCQRYM	Asn-Leu-Asn-Gln-Cys-Gln-Arg-Tyr-Met	Hazelnut Protein	9
AOPE1299	PFPEVFGKE	Pro-Phe-Pro-Glu-Val-Phe-Gly-Lys-Glu	Fermented Milk	9
AOPE1406	QGLQGLPGT	Gln-Gly-Leu-Gln-Gly-Leu-Pro-Gly-Thr	Red Tilapia (Oreochromis Sp.) Scale Protein	9
AOPE0772	RASDPLLSV	Arg-Ala-Ser-Asp-Pro-Leu-Leu-Ser-Val	Egg-Yolk Protein	9
AOPE0773	RNDDLNYIQ	Arg-Asn-Asp-Asp-Leu-Asn-Tyr-Ile-Gln	Egg-Yolk Protein	9
AOPE1365	RPEELGPNK	Arg-Pro-Glu-Glu-Leu-Gly-Pro-Asn-Lys	Black Soldier Fly (Hermetia Illucens L.) Larvae	9
AOPE0050	SALLRSIPA	Ser-Ala-Leu-Leu-Arg-Ser-Ile-Pro-Ala	N/A	9
AOPE1321	SDPPLVFVG	Ser-Asp-Pro-Pro-Leu-Val-Phe-Val-Gly	Porcine Liver	9
AOPE1138	SSAPGGGRP	Ser-Ser-Ala-Pro-Gly-Gly-Gly-Arg-Pro	Thai Brown Rice (Khao Dawk Mali 105) Glutelin	9
AOPE1177	SYPTECRMR	Ser-Tyr-Pro-Thr-Glu-Cys-Arg-Met-Arg	Sesame (Sesamum Indicum L.) Protein	9
AOPE1011	TEVWDSNEQ	Thr-Glu-Val-Trp-Asp-Ser-Asn-Glu-Gln	Amaranthus Mantegazzianus Proteins	9
AOPE0761	VAMVPPFET	Val-Ala-Met-Val-Pro-Pro-Phe-Glu-Thr	Marine Bivalve (Mactra Veneriformis)	9
AOPE0734	VLDTGLAGA	Val-Leu-Asp-Thr-Gly-Leu-Ala-Gly-Ala	Olive Seed (Olea Europaea)	9
AOPE0395	VLEANPRSF	Val-Leu-Glu-Ala-Asn-Pro-Arg-Ser-Phe	Crude Rice Bran Protein (Oryza Sativa)	9
AOPE0737	VLSPPFTGE	Val-Leu-Ser-Pro-Pro-Phe-Thr-Gly-Glu	Olive Seed (Olea Europaea)	9
AOPE1101	VLSTSFPPK	Val-Leu-Ser-Thr-Ser-Phe-Pro-Pro-Lys	Kluyveromyces Marxianus	9
AOPE1295	VVPPFLQPE	Val-Val-Pro-Pro-Phe-Leu-Gln-Pro-Glu	Fermented Milk	9
AOPE1187	WDHHAPQLR	Trp-Asp-His-His-Ala-Pro-Gln-Leu-Arg	Rapeseed Protein	9
AOPE0816	WIHNENQGF	Trp-Ile-His-Asn-Glu-Asn-Gln-Gly-Phe	Egg-Yolk Protein	9
AOPE0995	WRNRCKGTD	Trp-Arg-Asn-Arg-Cys-Lys-Gly-Thr-Asp	Egg-White Lysozyme	9
AOPE1431	WVSPLAGRT	Trp-Val-Ser-Pro-Leu-Ala-Gly-Arg-Thr	Hempseeds (C. Sativa Cultivar Futura)	9
AOPE0279	YAEERYPIL	Tyr-Ala-Glu-Glu-Arg-Tyr-Pro-Ile-Leu	Egg White Protein	9
AOPE1152	YDDGSYKPH	Tyr-Asp-Asp-Gly-Ser-Tyr-Lys-Pro-His	Tenebrio Molitor	9
AOPE0464	YEDCTDCGN	Tyr-Glu-Asp-Cys-Thr-Asp-Cys-Gly-Asn	Cornu Bubali (Bubalus Bubalis Horn)	9
AOPE0525	YGGVSLPEW	Tyr-Gly-Gly-Val-Ser-Leu-Pro-Glu-Trp	Bovine Whey Protein	9
AOPE1280	YLAGNQEQE	Tyr-Leu-Ala-Gly-Asn-Gln-Glu-Gln-Glu	Soy-Derived Bioactive	9
AOPE1341	YPFPGPIPN	Tyr-Pro-Phe-Pro-Gly-Pro-Ile-Pro-Asn	Beta-Casein	9
AOPE1408	APGPAGARGN	Ala-Pro-Gly-Pro-Ala-Gly-Ala-Arg-Gly-Asn	Red Tilapia (Oreochromis Sp.) Scale Protein	10
AOPE1190	APKGVQGPNG	Ala-Pro-Lys-Gly-Val-Gln-Gly-Pro-Asn-Gly	Bacillus Amyloliquefaciens Cbsyd0	10
AOPE1279	APLEEPSSPH	Ala-Pro-Leu-Glu-Glu-Pro-Ser-Ser-Pro-His	Carassius Auratus	10
AOPE1050	AREGETVVPG	Ala-Arg-Glu-Gly-Glu-Thr-Val-Val-Pro-Gly	Wheat Germ	10
AOPE1278	ASDEQDSVRL	Ala-Ser-Asp-Glu-Gln-Asp-Ser-Val-Arg-Leu	Carassius Auratus	10
AOPE0550	ASPAPAGLSY	Ala-Ser-Pro-Ala-Pro-Ala-Gly-Leu-Ser-Tyr	Parkia Speciosa Seed	10
AOPE1008	AWEEREQGSR	Ala-Trp-Glu-Glu-Arg-Glu-Gln-Gly-Ser-Arg	Amaranthus Mantegazzianus Proteins	10
AOPE0991	CERPTCCEHS	Cys-Glu-Arg-Pro-Thr-Cys-Cys-Glu-His-Ser	Bovine Hair	10
AOPE1077	DEAGPSIVHR	Asp-Glu-Ala-Gly-Pro-Ser-Ile-Val-His-Arg	Scomberomorus Niphonius	10
AOPE1283	DEQIPSHPPR	Asp-Glu-Gln-Ile-Pro-Ser-His-Pro-Pro-Arg	Soy-Derived Bioactive	10
AOPE0424	DLGLGLPGAH	Asp-Leu-Gly-Leu-Gly-Leu-Pro-Gly-Ala-His	Rotifer Brachionus Rotundiformis	10
AOPE0407	DLSDGEQGVL	Asp-Leu-Ser-Asp-Gly-Glu-Gln-Gly-Val-Leu	Venison Protein	10
AOPE0065	DRVYIHPFHL	Asp-Arg-Val-Tyr-Ile-His-Pro-Phe-His-Leu	N/A	10
AOPE0431	DVCGRDVNGY	Asp-Val-Cys-Gly-Arg-Asp-Val-Asn-Gly-Tyr	Duck Processing By-Products	10
AOPE1305	EDDQMDPMAK	Glu-Asp-Asp-Gln-Met-Asp-Pro-Met-Ala-Lys	Foxtail Millet (Setaria Italica) Proteins	10
AOPE1237	FIARNFLLGW	Phe-Ile-Ala-Arg-Asn-Phe-Leu-Leu-Gly-Trp	Asparagus By-Products	10
AOPE0388	FVAPAGTINY	Phe-Val-Ala-Pro-Ala-Gly-Thr-Ile-Asn-Tyr	Rice Bran Protein	10
AOPE1080	GAGLPGKRER	Gly-Ala-Gly-Leu-Pro-Gly-Lys-Arg-Glu-Arg	Pinctada fucata	10
AOPE1103	GKGEGGGGLA	Gly-Lys-Gly-Glu-Gly-Gly-Gly-Gly-Leu-Ala	Thai Brown Rice (Khao Dawk Mali 105) Glutelin	10
AOPE1082	GPPGPPGPPG	Gly-Pro-Pro-Gly-Pro-Pro-Gly-Pro-Pro-Gly	Bovine Skin	10
AOPE0327	GPVRGPFPII	Gly-Pro-Val-Arg-Gly-Pro-Phe-Pro-Ile-Ile	Milk Protein	10
AOPE1345	GWCYHCWKKG	Gly-Trp-Cys-Tyr-His-Cys-Trp-Lys-Lys-Gly	Gekko Japonicus Cathelicidin	10
AOPE0340	HPIKHQGLPQ	His-Pro-Ile-Lys-His-Gln-Gly-Leu-Pro-Gln	Gouda Cheese	10
AOPE1202	KELPPSDADW	Lys-Glu-Leu-Pro-Pro-Ser-Asp-Ala-Asp-Trp	Wheat Germ Protein	10
AOPE1337	KYIPIQYVLS	Lys-Tyr-Ile-Pro-Ile-Gln-Tyr-Val-Leu-Ser	Kappa-Casein	10
AOPE0423	LLGPGLTNHA	Leu-Leu-Gly-Pro-Gly-Leu-Thr-Asn-His-Ala	Rotifer Brachionus Rotundiformis	10
AOPE0011	LLPHHADADY	Leu-Leu-Pro-His-His-Ala-Asp-Ala-Asp-Tyr	Soybean Protein	10
AOPE0037	LMSYMWSTSM	Leu-Met-Ser-Tyr-Met-Trp-Ser-Thr-Ser-Met	Lecithin-Free Egg Yolk Protein	10
AOPE0717	LPWRPATNVF	Leu-Pro-Trp-Arg-Pro-Ala-Thr-Asn-Val-Phe	Palm Kernel Cake Hydrolysates	10
AOPE0406	MQIFVKTLTG	Met-Gln-Ile-Phe-Val-Lys-Thr-Leu-Thr-Gly	Venison Protein	10
AOPE0566	MYVVELMMSF	Met-Tyr-Val-Val-Glu-Leu-Met-Met-Ser-Phe	Parkia Speciosa Seed	10
AOPE0399	NIQFNEQKAL	Asn-Ile-Gln-Phe-Asn-Glu-Gln-Lys-Ala-Leu	Bovine Milk Protein	10
AOPE1255	NVIDPPIYAR	Asn-Val-Ile-Asp-Pro-Pro-Ile-Tyr-Ala-Arg	Eggshell Membrane	10
AOPE1334	NVPGEIVESL	Asn-Val-Pro-Gly-Glu-Ile-Val-Glu-Ser-Leu	Beta-Casein	10
AOPE1277	PEILPDGDHD	Pro-Glu-Ile-Leu-Pro-Asp-Gly-Asp-His-Asp	Carassius Auratus	10
AOPE0571	PTGPNNGLSY	Pro-Thr-Gly-Pro-Asn-Asn-Gly-Leu-Ser-Tyr	Parkia Speciosa Seed	10
AOPE1361	PTTAPSATIN	Pro-Thr-Thr-Ala-Pro-Ser-Ala-Thr-Ile-Asn	Histone Acetyltransferas	10
AOPE0408	PVSHDHAPEY	Pro-Val-Ser-His-Asp-His-Ala-Pro-Glu-Tyr	Tuna Fish (Thunnus Tonggol)	10
AOPE1409	QGPPGPAGPA	Gln-Gly-Pro-Pro-Gly-Pro-Ala-Gly-Pro-Ala	Red Tilapia (Oreochromis Sp.) Scale Protein	10
AOPE1212	QITEGEDGGG	Gln-Ile-Thr-Glu-Gly-Glu-Asp-Gly-Gly-Gly	Caragana Ambigua (Crops Of The Genus Caragana)	10
AOPE0530	QKPFPQQPPF	Gln-Lys-Pro-Phe-Pro-Gln-Gln-Pro-Pro-Phe	Barley (Hordeum Vulgare L.)	10
AOPE1176	RENIDKPSRA	Arg-Glu-Asn-Ile-Asp-Lys-Pro-Ser-Arg-Ala	Sesame (Sesamum Indicum L.) Protein	10
AOPE1240	RHPHPHLSFM	Arg-His-Pro-His-Pro-His-Leu-Ser-Phe-Met	Kappa-Casein	10
AOPE0276	RPDFDLEPPY	Arg-Pro-Asp-Phe-Asp-Leu-Glu-Pro-Pro-Tyr	Yellowfin Sole (Limanda Aspera, Fish)	10
AOPE0626	RQSHFANAQP	Arg-Gln-Ser-His-Phe-Ala-Asn-Ala-Gln-Pro	Chickpea Albumin	10
AOPE1114	RVQVVNNNGK	Arg-Val-Gln-Val-Val-Asn-Asn-Asn-Gly-Lys	Thai Brown Rice (Khao Dawk Mali 105) Glutelin	10
AOPE1067	SDITRPGGNM	Ser-Asp-Ile-Thr-Arg-Pro-Gly-Gly-Asn-Met	Palmaria Palmata Protein	10
AOPE1285	SLVNNDDRDS	Ser-Leu-Val-Asn-Asn-Asp-Asp-Arg-Asp-Ser	Soy-Derived Bioactive	10
AOPE1102	SPFWNINAHS	Ser-Pro-Phe-Trp-Asn-Ile-Asn-Ala-His-Ser	Thai Brown Rice (Khao Dawk Mali 105) Glutelin	10
AOPE1331	SVDGKEDLIW	Ser-Val-Asp-Gly-Lys-Glu-Asp-Leu-Ile-Trp	Lactotransferrin	10
AOPE1120	TMAEYHHQDQ	Thr-Met-Ala-Glu-Tyr-His-His-Gln-Asp-Gln	Thai Brown Rice (Khao Dawk Mali 105) Glutelin	10
AOPE1130	VEVGGGARAP	Val-Glu-Val-Gly-Gly-Gly-Ala-Arg-Ala-Pro	Thai Brown Rice (Khao Dawk Mali 105) Glutelin	10
AOPE1208	VGGIDEVIAK	Val-Gly-Gly-Ile-Asp-Glu-Val-Ile-Ala-Lys	Wheat Germ Protein	10
AOPE0647	VKVLLEHPVL	Val-Lys-Val-Leu-Leu-Glu-His-Pro-Val-Leu	Oyster (Saccostrea Cucullata)	10
AOPE0284	VLLPDEVSGL	Val-Leu-Leu-Pro-Asp-Glu-Val-Ser-Gly-Leu	Egg White Protein	10
AOPE0767	VPKNYFHDIV	Val-Pro-Lys-Asn-Tyr-Phe-His-Asp-Ile-Val	Patin (Pangasius Sutchi), Myofibrillar Protein	10
AOPE0629	VYPFPGPIPN	Val-Tyr-Pro-Phe-Pro-Gly-Pro-Ile-Pro-Asn	Beta-Casein	10
AOPE1478	WVRQAPGKGL	Trp-Val-Arg-Gln-Ala-Pro-Gly-Lys-Gly-Leu	Porcine Plasma	10
AOPE0719	YGIKVGYAIP	Tyr-Gly-Ile-Lys-Val-Gly-Tyr-Ala-Ile-Pro	Palm Kernel Cake Hydrolysates	10
AOPE1260	YGKHVAVHAR	Tyr-Gly-Lys-His-Val-Ala-Val-His-Ala-Arg	Saccharomyces Cerevisiae Protein	10
AOPE0812	YGKPVAVPAR	Tyr-Gly-Lys-Pro-Val-Ala-Val-Pro-Ala-Arg	Yeast Saccharomyces Cerevisiae Protein	10
AOPE0993	YGKPVAVPAR	Tyr-Gly-Lys-Pro-Val-Ala-Val-Pro-Ala-Arg	Saccharomyces Cerevisiae Protein	10
AOPE1009	YLAGKPQQEH	Tyr-Leu-Ala-Gly-Lys-Pro-Gln-Gln-Glu-His	Amaranthus Mantegazzianus Proteins	10
AOPE1243	YQEPVLGPVR	Tyr-Gln-Glu-Pro-Val-Leu-Gly-Pro-Val-Arg	Beta-Casein	10
AOPE1113	YQETSSSSSQ	Tyr-Gln-Glu-Thr-Ser-Ser-Ser-Ser-Ser-Gln	Thai Brown Rice (Khao Dawk Mali 105) Glutelin	10
AOPE0281	YRGGLEPINF	Tyr-Arg-Gly-Gly-Leu-Glu-Pro-Ile-Asn-Phe	Egg White Protein	10
AOPE1116	YSEEQQPSTR	Tyr-Ser-Glu-Glu-Gln-Gln-Pro-Ser-Thr-Arg	Thai Brown Rice (Khao Dawk Mali 105) Glutelin	10
AOPE0378	YVAQGEGVVA	Tyr-Val-Ala-Gln-Gly-Glu-Gly-Val-Val-Ala	Rice Bran Protein	10
AOPE1078	YWDHNNPQIR	Tyr-Trp-Asp-His-Asn-Asn-Pro-Gln-Ile-Arg	Rapeseed Protein	10
AOPE0391	AAVGGYRVAVL	Ala-Ala-Val-Gly-Gly-Tyr-Arg-Val-Ala-Val-Leu	Rice Bran Protein	11
AOPE0041	ARHPHPHLSFM	Ala-Arg-His-Pro-His-Pro-His-Leu-Ser-Phe-Met	Milk Protein	11
AOPE0351	DHHQVYSPGEQ	Asp-His-His-Gln-Val-Tyr-Ser-Pro-Gly-Glu-Gln	Rice (Oryza Sativa L.)	11
AOPE0583	DLDLRKDLYAN	Asp-Leu-Asp-Leu-Arg-Lys-Asp-Leu-Tyr-Ala-Asn	Skipjack (Katsuwana Pelamis) Roe	11
AOPE1296	EDELQDKIHPF	Glu-Asp-Glu-Leu-Gln-Asp-Lys-Ile-His-Pro-Phe	Fermented Milk	11
AOPE1132	EFFDVSNELFQ	Glu-Phe-Phe-Asp-Val-Ser-Asn-Glu-Leu-Phe-Gln	Thai Brown Rice (Khao Dawk Mali 105) Glutelin	11
AOPE1366	FPGGETEALRR	Phe-Pro-Gly-Gly-Glu-Thr-Glu-Ala-Leu-Arg-Arg	Black Soldier Fly (Hermetia Illucens L.) Larvae	11
AOPE1458	FSDIPNPIGSE	Phe-Ser-Asp-Ile-Pro-Asn-Pro-Ile-Gly-Ser-Glu	Casein-Derived	11
AOPE1181	FWERCSRWLLN	Phe-Trp-Glu-Arg-Cys-Ser-Arg-Trp-Leu-Leu-Asn	Fejervarya limnocharis frog skin	11
AOPE1121	GEQQQQPGMTR	Gly-Glu-Gln-Gln-Gln-Gln-Pro-Gly-Met-Thr-Arg	Thai Brown Rice (Khao Dawk Mali 105) Glutelin	11
AOPE1410	GPSGPPGPKGN	Gly-Pro-Ser-Gly-Pro-Pro-Gly-Pro-Lys-Gly-Asn	Red Tilapia (Oreochromis Sp.) Scale Protein	11
AOPE1105	HIAGKSSIFRA	His-Ile-Ala-Gly-Lys-Ser-Ser-Ile-Phe-Arg-Ala	Thai Brown Rice (Khao Dawk Mali 105) Glutelin	11
AOPE1428	HIQKEDVPSER	His-Ile-Gln-Lys-Glu-Asp-Val-Pro-Ser-Glu-Arg	Lactobacillus Helveticus	11
AOPE1215	HNLDTQTESDV	His-Asn-Leu-Asp-Thr-Gln-Thr-Glu-Ser-Asp-Val	Defatted Walnut (Juglans Regia L.) Meal Protein	11
AOPE1287	IGINAENNQRN	Ile-Gly-Ile-Asn-Ala-Glu-Asn-Asn-Gln-Arg-Asn	Soy-Derived Bioactive	11
AOPE1270	ISPRILSYNLR	Ile-Ser-Pro-Arg-Ile-Leu-Ser-Tyr-Asn-Leu-Arg	Perilla Seed (Perilla Frutescens) Meal Protein	11
AOPE0523	IVQNNDSTEYG	Ile-Val-Gln-Asn-Asn-Asp-Ser-Thr-Glu-Tyr-Gly	Bovine Whey Protein	11
AOPE1373	KDNEEAEAKPT	Lys-Asp-Asn-Glu-Glu-Ala-Glu-Ala-Lys-Pro-Thr	Black Soldier Fly (Hermetia Illucens L.) Larvae	11
AOPE0438	KPYVFRATGAL	Lys-Pro-Tyr-Val-Phe-Arg-Ala-Thr-Gly-Ala-Leu	Potato Protein	11
AOPE1214	LAGNPHQQQQN	Leu-Ala-Gly-Asn-Pro-His-Gln-Gln-Gln-Gln-Asn	Defatted Walnut (Juglans Regia L.) Meal Protein	11
AOPE1455	LLPPWLCPRNK	Leu-Leu-Pro-Pro-Trp-Leu-Cys-Pro-Arg-Asn-Lys	Odorrana Schmackeri	11
AOPE0401	LNLPTAVYMVT	Leu-Asn-Leu-Pro-Thr-Ala-Val-Tyr-Met-Val-Thr	Bigeye Tuna (Thunnus Obesus)	11
AOPE1119	LPENAKVDQVK	Leu-Pro-Glu-Asn-Ala-Lys-Val-Asp-Gln-Val-Lys	Thai Brown Rice (Khao Dawk Mali 105) Glutelin	11
AOPE1160	LPGPILSSFPQ	Leu-Pro-Gly-Pro-Ile-Leu-Ser-Ser-Phe-Pro-Gln	Feather Keratin	11
AOPE0386	LVDTGRGPIMY	Leu-Val-Asp-Thr-Gly-Arg-Gly-Pro-Ile-Met-Tyr	Rice Bran Protein	11
AOPE1044	LVTGDDKTNLK	Leu-Val-Thr-Gly-Asp-Asp-Lys-Thr-Asn-Leu-Lys	Small Red Scorpionfish (Scorpaena Notata)	11
AOPE1363	MAAGTNLLDTK	Met-Ala-Ala-Gly-Thr-Asn-Leu-Leu-Asp-Thr-Lys	Histone Acetyltransferas	11
AOPE1354	MLRSIGIPARL	Met-Leu-Arg-Ser-Ile-Gly-Ile-Pro-Ala-Arg-Leu	Arthrospira Platensis Transglutaminase	11
AOPE1106	MPVDVIANAYR	Met-Pro-Val-Asp-Val-Ile-Ala-Asn-Ala-Tyr-Arg	Thai Brown Rice (Khao Dawk Mali 105) Glutelin	11
AOPE1066	PMRGGGGGYHY	Pro-Met-Arg-Gly-Gly-Gly-Gly-Gly-Tyr-His-Tyr	Salmon Collagen	11
AOPE0980	QPSSVDSQTAM	Gln-Pro-Ser-Ser-Val-Asp-Ser-Gln-Thr-Ala-Met	Chicken Egg White Protein	11
AOPE1034	QTFQYSRGWTN	Gln-Thr-Phe-Gln-Tyr-Ser-Arg-Gly-Trp-Thr-Asn	Hairy Basil (Ocimum Basilicum Linn.)	11
AOPE1117	QVVRSDQGSVR	Gln-Val-Val-Arg-Ser-Asp-Gln-Gly-Ser-Val-Arg	Thai Brown Rice (Khao Dawk Mali 105) Glutelin	11
AOPE1380	SCQDQPTTLAR	Ser-Cys-Gln-Asp-Gln-Pro-Thr-Thr-Leu-Ala-Arg	Goat Milk Protein	11
AOPE1374	SLGGEMKQTAK	Ser-Leu-Gly-Gly-Glu-Met-Lys-Gln-Thr-Ala-Lys	Methyl-Accepting Chemoreceptor	11
AOPE0782	TETWNPNHPEL	Thr-Glu-Thr-Trp-Asn-Pro-Asn-His-Pro-Glu-Leu	Chickpea Legumin J	11
AOPE0679	TPEVDDEALKE	Thr-Pro-Glu-Val-Asp-Asp-Glu-Ala-Leu-Lys-Glu	Bovine Milk Whey Protein	11
AOPE0994	VAWRNRCKGTD	Val-Ala-Trp-Arg-Asn-Arg-Cys-Lys-Gly-Thr-Asp	Egg-White Lysozyme	11
AOPE0405	VECYGPNRPQF	Val-Glu-Cys-Tyr-Gly-Pro-Asn-Arg-Pro-Gln-Phe	Microalgae (Chlorella Vulgaris); Algae Protein	11
AOPE1213	VEGNLQVLRPR	Val-Glu-Gly-Asn-Leu-Gln-Val-Leu-Arg-Pro-Arg	Defatted Walnut (Juglans Regia L.) Meal Protein	11
AOPE0576	VLNSNAAPLPN	Val-Leu-Asn-Ser-Asn-Ala-Ala-Pro-Leu-Pro-Asn	Parkia Speciosa Seed	11
AOPE1284	VNPESQQGSPR	Val-Asn-Pro-Glu-Ser-Gln-Gln-Gly-Ser-Pro-Arg	Soy-Derived Bioactive	11
AOPE0097	VPSIDDQEELM	Val-Pro-Ser-Ile-Asp-Asp-Gln-Glu-Glu-Leu-Met	Porcine Myofibrillar Protein Hydrolysates	11
AOPE1107	VVYFDQTQAQA	Val-Val-Tyr-Phe-Asp-Gln-Thr-Gln-Ala-Gln-Ala	Thai Brown Rice (Khao Dawk Mali 105) Glutelin	11
AOPE1217	WSVWEQELEDR	Trp-Ser-Val-Trp-Glu-Gln-Glu-Leu-Glu-Asp-Arg	Defatted Walnut (Juglans Regia L.) Meal Protein	11
AOPE1191	WVRQAPGGGGL	Trp-Val-Arg-Gln-Ala-Pro-Gly-Gly-Gly-Gly-Leu	Porcine plasma	11
AOPE0318	WYSLAMAASDI	Trp-Tyr-Ser-Leu-Ala-Met-Ala-Ala-Ser-Asp-Ile	Bovine (Β-Lactoglobulin A)	11
AOPE0821	YINQMPQKSRE	Tyr-Ile-Asn-Gln-Met-Pro-Gln-Lys-Ser-Arg-Glu	Egg Yolk Protein	11
AOPE1275	YIQKEDVPSER	Tyr-Ile-Gln-Lys-Glu-Asp-Val-Pro-Ser-Glu-Arg	Goat Milk Protein	11
AOPE1131	YNILSGFDTEL	Tyr-Asn-Ile-Leu-Ser-Gly-Phe-Asp-Thr-Glu-Leu	Thai Brown Rice (Khao Dawk Mali 105) Glutelin	11
AOPE1118	YQETSSSSSQE	Tyr-Gln-Glu-Thr-Ser-Ser-Ser-Ser-Ser-Gln-Glu	Thai Brown Rice (Khao Dawk Mali 105) Glutelin	11
AOPE0582	YVNDAATLLPR	Tyr-Val-Asn-Asp-Ala-Ala-Thr-Leu-Leu-Pro-Arg	Skipjack (Katsuwana Pelamis) Roe	11
